# Supplementary material for: Effect of modified no‐touch laparoscopic radical hysterectomy on outcomes of early stage cervical cancer: A retrospective cohort study
Source: Cancer Med. 2022 Feb 13;11(11):2224–32. doi: 10.1002/cam4.4612 (PMC9160811; doi:10.1002/cam4.4612)
Supplement: Supplementary file 1 — Figure S1 [file CAM4-11-2224-s001.zip]

Archive with 2 entries (2 files):
- CAM4_4612_supplementary materials.docx
- cam44612-sup-0001-FigureS1.tif
